# Supplementary material for: CSN5A Subunit of COP9 Signalosome Is Required for Resetting Transcriptional Stress Memory after Recurrent Heat Stress in Arabidopsis
Source: Biomolecules. 2021 Apr 30;11(5):668. doi: 10.3390/biom11050668 (PMC8146153; doi:10.3390/biom11050668)
Supplement: Supplementary file 1 [file biomolecules-11-00668-s001.zip]

Archive with 1 entries (1 files):
- biomolecules-1185968-supplementary.pdf
